# Supplementary material for: Airborne Microbial Communities at High-Altitude and Suburban Sites in Toyama, Japan Suggest a New Perspective for Bioprospecting
Source: Front Bioeng Biotechnol. 2019 Feb 5;7:12. doi: 10.3389/fbioe.2019.00012 (PMC6370616; doi:10.3389/fbioe.2019.00012)
Supplement: Supplementary file 1 [file Table_1.xlsx]

## Sheet: Sheet1
Table S1. Comparisons of species richness and community diversity estimations of the bacterial communities in each sample.
Sample	Raw sequences	Number of clean sequences	OTUsa	Chao1	Shannon	Simpson
20090916H	58795	20794	295	986.113	2.08557	0.822658
20090916S	35297	21688	423	1459.01	2.73468	0.900454
20100820H	35377	7368	77	368.6	1.70677	0.720403
20100820S	42126	29798	279	1175.1	3.24967	0.952061
20100924H	28131	9528	87	828.125	1.58555	0.751053
20100924S	48877	33701	779	2206.26	4.00537	0.970298
20110827H	37816	4683	35	165.667	0.572161	0.268658
20110827S	41587	19888	384	1219.16	3.10582	0.936088
20110914H	37421	2404	20	148	1.02069	0.581092
20110914S	40608	22317	285	1262.17	2.91731	0.92162
a The operational taxonomic units (OTUs) were defined with 3 % dissimilarity.
