# Supplementary material for: Airborne Microbial Communities at High-Altitude and Suburban Sites in Toyama, Japan Suggest a New Perspective for Bioprospecting
Source: Front Bioeng Biotechnol. 2019 Feb 5;7:12. doi: 10.3389/fbioe.2019.00012 (PMC6370616; doi:10.3389/fbioe.2019.00012)
Supplement: Supplementary file 2 [file Table_2.xlsx]

## Sheet: Sheet1
Table S2. Comparisons of species richness and community diversity estimations of the eukaryotic communities
in each sample.
Sample	Raw sequences	Number of clean sequences	OTUsa	Chao1	Shannon	Simpson
20090916H	49201	43953	566	1731.13	2.06708	0.736433
20090916S	76058	67231	571	1907.36	2.04362	0.797318
20100820H	40842	36467	631	1771.19	1.84383	0.69227
20100820S	44852	40124	632	1460.4	2.64041	0.854013
20100924H	51815	46201	973	2833.3	2.42734	0.790142
20100924S	70877	62829	1200	2822.12	3.16468	0.89215
20110827H	55080	49049	875	2349.72	2.70137	0.813961
20110827S	79762	70933	1164	3243.18	3.02585	0.898579
20110914H	60276	53771	940	2119.41	2.77076	0.803998
20110914S	66337	58628	695	1857.64	2.18637	0.76717
a The operational taxonomic units (OTUs) were defined with 3 % dissimilarity.
