# Supplementary material for: Airborne Microbial Communities at High-Altitude and Suburban Sites in Toyama, Japan Suggest a New Perspective for Bioprospecting
Source: Front Bioeng Biotechnol. 2019 Feb 5;7:12. doi: 10.3389/fbioe.2019.00012 (PMC6370616; doi:10.3389/fbioe.2019.00012)
Supplement: Supplementary file 3 [file Table_3.xlsx]

## Sheet: otu_table.txt (8)
Table S3. List of top 30 abundant 16S rRNA OTUs and the results of a BLAST search using the representative sequences
	#OTU ID	Closest relative (Accession No.)	Source	Identity (%)	Phylum	Class	Order	Family	Genus	20090916H	20090916S	20100820H	20100820S	20100924H	20100924S	20110827H	20110827S	20110914H	20110914S	Average
1	denovo3367	Bradyrhizobium tropiciagri (AY904753)	root nodule, Brazil	100	Proteobacteria	Alphaproteobacteria	Rhizobiales	Bradyrhizobiaceae	Bradyrhizobium	0	0	0.445757	0.0764689	0.357396	0.0056683	0	0	0	0	0.088529
2	denovo21294	Streptomyces thermoviolaceus subsp. apingens (AB184685)	Fresh horse-swine mixed manure, Germany	100	Actinobacteria	Actinobacteria	Actinomycetales	Streptomycetaceae	Streptomyces	0	0.0268881	0	0	0	0.0204999	0.74117	0	0	4.23352e-05	0.07886
3	denovo23257	Propionibacterium acnes (AB042288)	blood components, Japan	100	Actinobacteria	Actinobacteria	Actinomycetales	Propionibacteriaceae	Propionibacterium	0.029189	0.0981004	0.182455	0.0236828	0.103589	0.014068	0.0186881	0.0155002	0.131569	0.0302273	0.0647069
4	denovo24904	Paenibacillus sp. (MH698752)	South Korea	100	Firmicutes	Bacilli	Bacillales	Paenibacillaceae	Paenibacillus	0	0	0	0	0	0	0	0	0.492932	0	0.0492932
5	denovo4923	Pseudomonas azotoformans (AB680322)	paddies, Japan	100	Proteobacteria	Gammaproteobacteria	Pseudomonadales	Pseudomonadaceae	Pseudomonas	0.222249	0.198449	0	0	0	0.0472554	0	0	0	0	0.0467953
6	denovo15763	Delftia tsuruhatensis (AB681119)	Activated sludge in a sewage work, Japan	100	Proteobacteria	Betaproteobacteria	Burkholderiales	Comamonadaceae	Delftia	0.242619	0.117142	0	0	0	0	0	0	0	0	0.0359761
7	denovo19353	Effusibacillus lacus (AB828155)	freshwater lake sediment, Japan	91	Firmicutes	Bacilli	Bacillales	Alicyclobacillaceae	Effusibacillus	0	0	0	0.00303294	0.215627	0.0667567	0	0.0279611	0	0	0.0313378
8	denovo17022	Hymenobacter metalli (HM032898)	uranium mine	96	Bacteroidetes	Cytophagia	Cytophagales	Hymenobacteraceae	Hymenobacter	0	0	0	0	0.242333	0	0	0	0	0	0.0242333
9	denovo4856	Uncultured Blastococcus sp. (HQ674861)	variably weathered outcrop, China	98	Actinobacteria	Actinobacteria	Geodermatophilales	Geodermatophilaceae	Blastococcus	0	0	0	0	0	0	0	0	0.240304	0	0.0240304
10	denovo1858	Pseudomonas glareae (LC011944)	marine sediments, Japan	100	Proteobacteria	Gammaproteobacteria	Pseudomonadales	Pseudomonadaceae	Pseudomonas	0.0490318	0.123291	0	0.000225857	0.0391195	0.0222033	0	0	0	0	0.0233871
11	denovo2668	Aridibacter famidurans (KF245634)	soil, Namibia	99	Acidobacteria	Blastocatellia	Blastocatellales	Blastocatellaceae	Aridibacter	0.216401	0	0	0	0	0.0101325	0	0	0	0	0.0226534
12	denovo19783	Methylobacterium indicum (KP272100)	rice seed, India	100	Proteobacteria	Alphaproteobacteria	Rhizobiales	Methylobacteriaceae	Methylobacterium	4.79294e-05	0.0247775	0	0	0.000104319	0.0118359	0	0.0307833	0.00036245	0.128445	0.0196356
13	denovo15709	Methylobacterium komagatae (AB252201)	water samples food factories, Japan	100	Proteobacteria	Alphaproteobacteria	Rhizobiales	Methylobacteriaceae	Methylobacterium	0	0	0.000129769	0	0	0.0821757	0	0.0713355	0	0.0343762	0.0188017
14	denovo21419	Methylobacterium phyllostachyos (EU912444)	leaf, India	99	Proteobacteria	Alphaproteobacteria	Rhizobiales	Methylobacteriaceae	Methylobacterium	0	0	0	0	0	0.0552145	0	0.114406	0	0.00880572	0.0178426
15	denovo23036	Micrococcus aloeverae (KF524364)	leaf, Aloe vera, India	100	Actinobacteria	Actinobacteria	Actinomycetales	Micrococcaceae	Micrococcus	0	0.0685051	0.00947314	0	0	0	0	0	0	0.076034	0.0154012
16	denovo898	Pantoea conspicua (EU216737)	human clinical samples, France	99	Proteobacteria	Gammaproteobacteria	Enterobacterales	Erwiniaceae	Pantoea	0	0	0	0	0	0.013833	0	0	0	0.138986	0.015282
17	denovo21738	Pseudomonas oryzihabitans (AB681726)	Rice paddy	100	Proteobacteria	Gammaproteobacteria	Pseudomonadales	Pseudomonadaceae	Pseudomonas	0	0	0	9.67961e-05	0	0	0	0.0733762	0	0.059735	0.0133208
18	denovo26173	Sphingomonas roseiflava (HG005350)	Setaria viridis, Japan	100	Proteobacteria	Alphaproteobacteria	Sphingomonadales	Sphingomonadaceae	Sphingomonas	0	0	0.000129769	0.001581	0	0.0373286	0	0.0495832	0	0.0346725	0.0123295
19	denovo25092	Porphyrobacter neustonensis (AF465838)	eutrophic freshwater pond, Australia	100	Proteobacteria	Alphaproteobacteria	Sphingomonadales	Erythrobacteraceae	Porphyrobacter	0.117283	0	0	0	0	0	0	0	0	0	0.0117283
20	denovo3005	Acinetobacter junii (HE651916)	Urine	100	Proteobacteria	Gammaproteobacteria	Pseudomonadales	Moraxellaceae	Acinetobacter	0.0621645	0.0458383	0.0075266	0	0	0	0	0	0	0	0.0115529
21	denovo12035	Vibrio sp. (MH512866)	gastrointestinal tract of Platichthys flesus, Germany	100	Proteobacteria	Gammaproteobacteria	Vibrionales	Vibrionaceae	Vibrio	0	0	0.113288	0	0	0	0	0	0	0	0.0113288
22	denovo3558	Cupriavidus sp. (KM083805)	soil, India	100	Proteobacteria	Betaproteobacteria	Burkholderiales	Burkholderiaceae	Cupriavidus	0	0	0	0	0	0	0.102037	0	0	0	0.0102037
23	denovo13725	Aureimonas jatrophae (JQ346805)	Jatropha curcas L., Singapore	100	Proteobacteria	Alphaproteobacteria	Rhizobiales	Aurantimonadaceae	Aurantimonas	0	4.58842e-05	0	0	0	0.0136568	0	0	0	0.0706151	0.00843178
24	denovo4643	Massilia oculi (FR773700)	human clinical specimen, Sweden	99	Proteobacteria	Betaproteobacteria	Burkholderiales	Oxalobacteraceae	Massilia	0.000958589	0	0	0.0163263	0	0.0215278	0	0	0	0.0438593	0.00826719
25	denovo18053	Corynebacterium sp. (KY623290)	spacecraft and associated surfaces	100	Actinobacteria	Actinobacteria	Corynebacteriales	Corynebacteriaceae	Corynebacterium	0	0	0.082014	0	0	0	0	0	0	0	0.0082014
26	denovo420	Rothia dentocariosa (M59055)	Carious teeth	100	Actinobacteria	Actinobacteria	Micrococcales	Micrococcaceae	Rothia	0	0	0	0	0	0	0	0.0776745	0	4.23352e-05	0.00777169
27	denovo14271	Hydrogenispora ethanolica (AB669474)	anaerobic sludge, China	84	Firmicutes	Clostridia	Clostridiales	Clostridiaceae	Hydrogenispora	0	0	0	0.0767593	0	0	0	0	0	0	0.00767593
28	denovo19215	Bacillus gottheilii (FN995266)	pharmaceutical production line, Germany	99	Firmicutes	Bacilli	Bacillales	Bacillaceae	Bacillus	0	0.0618519	0	0	0	0.00892831	0	0	0	0	0.00707802
29	denovo7759	Diplorickettsia massiliensis (GQ857549)	Ixodes ricinus	86	Proteobacteria	Gammaproteobacteria	Legionellales	Coxiellaceae	Diplorickettsia	0	0	0	0.0696932	0	0	0	0	0	0	0.00696932
30	denovo5108	Aureimonas ureilytica (DQ883810)	air sample, Republic of Korea	100	Proteobacteria	Alphaproteobacteria	Rhizobiales	Aurantimonadaceae	Aureimonas	0	0.0144535	0	0	0	0.00898705	0	0.0333883	0	0.0126582	0.00694871
