# Supplementary material for: Airborne Microbial Communities at High-Altitude and Suburban Sites in Toyama, Japan Suggest a New Perspective for Bioprospecting
Source: Front Bioeng Biotechnol. 2019 Feb 5;7:12. doi: 10.3389/fbioe.2019.00012 (PMC6370616; doi:10.3389/fbioe.2019.00012)
Supplement: Supplementary file 4 [file Table_4.xlsx]

## Sheet: otu_table (4).txt (5)
Table S4. List of top 30 abundant 18S rRNA OTUs and the results of a BLAST search using the representative sequences
	#OTU ID	Closest relative (Accession No.)	Source	Identity (%)	Kingdom	Phylum	Class	Family	20090916H	20090916S	20100820H	20100820S	20100924H	20100924S	20110827H	20110827S	20110914H	20110914S	Average
1	denovo3460	Agaricomycetes sp. (MH350841)	Cave Water, Romania	100	Fungi	Basidiomycota	Agaricomycetes	NA	0.477123	0.16424	0.210903	0.081921	0.400446	0.262236	0.386736	0.182595	0.419817	0.023453	0.260947
2	denovo7397	Koelreuteria bipinnata var. integrifoliola (MF481204)	NA	100	Viridiplantae	Streptophyta	Oxalidales	Afrostyrax	0.108935	0.240142	0.478076	0.0393281	0.00136361	0.0561206	0.130665	0.100983	0.00384966	0.213823	0.137329
3	denovo1011	Cladosporium cladosporioides (MH350836)	Cave Water, Romania	100	Fungi	Ascomycota	Dothideomycetes	Cladosporiaceae	0.00261643	0.328732	0.00128884	0.0631044	0.00400424	0.116602	0.0239149	0.196777	0.00667646	0.411544	0.115526
4	denovo3341	Dothideomycetes sp. (MH350838)	Cave Water, Romania	100	Fungi	Ascomycota	Dothideomycetes	Pleosporales	0.00129684	0.0241109	0.00359229	0.199133	0.00357135	0.10632	0.0152501	0.0807946	0.000892674	0.107525	0.0542487
5	denovo8275	Sclerotinia sclerotiorum (MH333282)	Lithuania	100	Fungi	Ascomycota	Leotiomycetes	Sclerotiniaceae	0.0914613	0.000847823	0.185044	0.00122121	0.0612541	0.00786261	0.119921	0.0159587	0.040003	0.00562871	0.0529202
6	denovo9128	Nigrospora oryzae (MH014997)	Kenya	100	Fungi	Ascomycota	Sordariomycetes	Trichosphaeriaceae	0.000819057	0.000966816	0.0039762	0.292892	0.000822493	0.0176352	0.00697262	0.0542625	0.0162169	0.0559971	0.0450561
7	denovo3607	Trechispora alnicola (AY657012)	NA	100	Fungi	Basidiomycota	Agaricomycetes	Hydnodontaceae	0.000591541	2.97482e-05	5.48441e-05	0.000149536	0.183394	0.0150886	0.00369019	0.00410246	0.00955906	0	0.021666
8	denovo1043	Uncultured fungus (KC670759)	human skin, plantar heel	100	Fungi	Basidiomycota	Agaricomycetes	Corticiaceae	0.00100107	0.0413202	5.48441e-05	0.0076762	0.00142854	0.0470324	0.00191645	0.0308319	0.0339774	0.00136454	0.0166604
9	denovo3958	Podosphaera aphanis (KU207048)	cultivated strawberry, China	100	Fungi	Ascomycota	Leotiomycetes	Erysiphaceae	0.0632949	0.0288111	0.000383909	9.9691e-05	0.0117746	0.00114597	0.0215907	0.00466638	0.0171654	0.00409361	0.0153026
10	denovo7055	Moesziomyces antarcticus (MH188429)	human blood, China	100	Fungi	Basidiomycota	Ustilaginomycetes	Ustilaginaceae	0.000409528	0.0263271	0.000109688	0.000149536	0.00147183	0.0669436	0.00161063	0.0146194	0.000334753	0.0351539	0.014713
11	denovo6130	Uncultured fungus (KC671516)	human skin	100	Fungi	Basidiomycota	Agaricomycetes	Corticiaceae	0.000819057	1.48741e-05	0	7.47682e-05	0.0812969	0.0023556	0.0225081	0.00238253	0.0143944	3.41134e-05	0.012388
12	denovo2593	Marchantia polymorpha (AY342318)	Marchantia polymorpha	100	Viridiplantae	Streptophyta	Marchantiopsida	Marchantiaceae	0.000364025	0.0741771	8.22662e-05	0.00431163	6.49337e-05	0	0.00238537	0.0320866	0	0.00243911	0.0115911
13	denovo6152	Suillus pictus (AY662659)	Suillus pictus	99	Fungi	Basidiomycota	Agaricomycetes	Suillaceae	0.00129684	0	0	0	0	0	0.0281759	0.00197369	0.0750219	5.11701e-05	0.0106519
14	denovo3066	Begonia glabra (AF008949)	Begonia glabra	97	Viridiplantae	Streptophyta	NA	Begoniaceae	0.0902555	0	2.74221e-05	0	0	1.59162e-05	0.00055047	0.00287595	0.00182254	0	0.00955478
15	denovo3061	Tranzschelia arthurii (MG907202)	Prunus serotina(black cherry), USA	100	Fungi	Basidiomycota	Pucciniomycetes	Uropyxidaceae	0.00166087	0	0.00013711	0.0118383	0	0	8.15511e-05	0.00090226	0.0784624	3.41134e-05	0.00931166
16	denovo749	Resinicium mutabile (DQ834917)	well-decayed decorticate angiosperm, Puerto Rico	100	Fungi	Basidiomycota	Agaricomycetes	NA	0.000910063	0.000163615	0	0.000573223	0.00376615	0.0405386	0.016983	0.00360904	0.0257574	0.000238794	0.00925399
17	denovo2932	Kavinia himantia (AY293138)	Kavinia himantia	100	Fungi	Basidiomycota	Agaricomycetes	Gomphaceae	0.0167907	0.000565215	0	0.000124614	0.0417523	0.0128921	0.0106424	0.00280546	0.00251065	5.11701e-05	0.00881347
18	denovo7597	Aureobasidium iranianum (KY781746)	Inland Sea water	100	Fungi	Ascomycota	Dothideomycetes	Saccotheciaceae	0.000182013	0	0	0	0.000108223	0.00576167	0.00393484	0.0738725	0	1.70567e-05	0.00838763
19	denovo7840	Uncultured Agaricomycotina (FJ553386)	forest soil, Canada	99	Fungi	Basidiomycota	NA	NA	0.000364025	0.000297482	0.000274221	0.000971987	0.0417523	0.00584125	0.013354	0.00562503	0.00976363	0.000272907	0.00785169
20	denovo8901	Myrothecium chiangmaiense (KU872126)	bamboo, Thailand	100	Fungi	Ascomycota	Sordariomycetes	Stachybotryaceae	0.000273019	0.000386726	0.000356487	0.0214336	0.000108223	0.00181445	0.00103978	0.0186514	0.00701121	0.0271543	0.00782291
21	denovo1828	Pseudochaetosphaeronema sp. (KU365983)	stem, Ginkgo biloba, China	100	Fungi	Ascomycota	Dothideomycetes	NA	9.10063e-05	0.000818075	0.000740395	0.0502692	0.000216446	0.00359707	0.000326204	0.00217106	3.71948e-05	0.00699325	0.00652599
22	denovo59	Tubulicrinis globisporus (DQ873654)	Tubulicrinis globisporus, Sweden	99	Fungi	Basidiomycota	Agaricomycetes	Tubulicrinaceae	0.0380861	0.000104119	2.74221e-05	2.49227e-05	0.0179217	0.000668481	0.00181451	0.00568142	0.000688103	0.00010234	0.00651191
23	denovo383	Poitrasia circinans (AF157155)	Poitrasia circinans	100	Fungi	Mucoromycota	Mucoromycetes	Choanephoraceae	9.10063e-05	2.97482e-05	0.000904928	0.0568488	8.65782e-05	0	0.000305817	0.00145207	0	0	0.00597189
24	denovo1324	Trametes versicolor (KX218391)	root, Galium album, Germany	99	Fungi	Basidiomycota	Agaricomycetes	Polyporaceae	0.0405661	8.92445e-05	0	9.9691e-05	0.000432891	0.00346974	0.00413872	0.00486374	0.00100426	0	0.00546643
25	denovo2632	Stereum hirsutum (KX838369)	root, Arrhenatherum elatius, Germany	100	Fungi	Basidiomycota	Agaricomycetes	Stereaceae	0.00129684	0.00032723	0.00013711	0	0.00183979	0.0289198	0.00636099	0.00799346	0.000260363	0.0054752	0.00526107
26	denovo3790	Malassezia restricta (CP030254)	human skin, South Korea	100	Fungi	Basidiomycota	Malasseziomycetes	Malasseziaceae	0.000523286	0.02008	0	4.98455e-05	2.16446e-05	0	8.15511e-05	0.00102914	0.029793	0.000545814	0.00521243
27	denovo6683	Phoma sp. (MH350828 )	Cave Water, Romania	100	Fungi	Ascomycota	Dothideomycetes	Didymellaceae	0.000250267	0.000847823	0.00707489	0.0207357	0.000432891	0.0117939	0.000815511	0.00623123	9.29869e-05	0.00344545	0.00517207
28	denovo2688	Cyclotella striata (JQ217342)	Cyclotella striata	100	NA	Bacillariophyta	Coscinodiscophyceae	Stephanodiscaceae	0.000523286	0	0.000274221	0.00772605	0.000779204	0.000509319	0.00528043	0.0232896	0.0078481	6.82268e-05	0.00462984
29	denovo5416	Mattesia sp. (AY334569)	Solenopsis invicta	97	NA	Apicomplexa	Conoidasida	Lipotrophidae	0.000773554	0	0	0	0	0	2.03878e-05	0.000225565	0.0354838	0	0.00365033
30	denovo6976	Aspergillus sclerotioniger (XM_025607228)	Aspergillus sclerotioniger	100	Fungi	Ascomycota	Eurotiomycetes	Aspergillaceae	9.10063e-05	0.000237985	0.000274221	0.0139318	2.16446e-05	0	0.00055047	0.0107707	9.29869e-05	0.00967115	0.0035642
	Abbreviation: NA, not applicable
